# Supplementary material for: Putting Patients First: Pragmatic Trials in Gynecologic Oncology
Source: Curr Oncol. 2025 Feb 27;32(3):139. doi: 10.3390/curroncol32030139 (PMC11941110; doi:10.3390/curroncol32030139)
Supplement: Supplementary file 1 [file curroncol-32-00139-s001.zip]

Archive with 2 entries (2 files):
- PCT_Nov 29.png
- PCT_Nov30.pdf
